# Supplementary material for: Prognostic Impact of Post-Diagnosis Smoking Cessation among Bladder Cancer Patients: A Systematic Literature Review and Meta-Analysis
Source: Cancers (Basel). 2022 Aug 20;14(16):4022. doi: 10.3390/cancers14164022 (PMC9406768; doi:10.3390/cancers14164022)
Supplement: Supplementary file 1 [file cancers-14-04022-s001.zip]

Archive with 1 entries (1 files):
- Supplementary File 1.xls
